# Supplementary material for: Single-cell profiling reveals a reduced epithelial defense system, decreased immune responses and the immune regulatory roles of different fibroblast subpopulations in chronic atrophic gastritis
Source: J Transl Med. 2025 Feb 4;23:159. doi: 10.1186/s12967-025-06150-w (PMC11796052; doi:10.1186/s12967-025-06150-w)
Supplement: Supplementary file 1 — Supplementary Material 1: Additional file 1: Figure S1. Identification of potentially pathogenic epithelial clusters of CAG. (A) Feature plot showing the expression levels of atrophic gastritis susceptibility genes among different cell subtypes. (B) Violin plots showing the expression levels of atrophic gastritis susceptibility genes in different epithelial subtypes. (C) Violin plots comparing the differences in the gene signature scores of atrophic gastritis susceptibility genes between CAG and control samples. (D) Boxplots comparing the differences in the gene signature scores of pEMT and cycle between CAG and control samples. P values were calculated via the two-sided Wilcoxon test. ****, p < 0.0001; ***, p < 0.001; **, p < 0.01; *, p < 0.05. [file 12967_2025_6150_MOESM1_ESM.xlsx]

## Sheet: Table S1
			Table S1 Sample information for single cell sequencing
Patient ID	Gender	Age	Sample ID	Tissue type	Tissue location	Disease type	Sequencing method	cell number
CAG- P1	female	58	CAG-S1	atrophic tissue	gastric body	chronic atrophic gastritis	3' scRNA seq	10244
			CAG-S2	neighboring health tissue	gastric body	chronic atrophic gastritis	3' scRNA seq	10891
CAG- P2	female	65	CAG-S3	atrophic tissue	gastric body	chronic atrophic gastritis	3' scRNA seq	9001
			CAG-S4	neighboring health tissue	gastric body	chronic atrophic gastritis	3' scRNA seq	10161
CAG- P3	female	60	CAG-S5	atrophic tissue	gastric body	chronic atrophic gastritis	3' scRNA seq	8828
			CAG-S6	neighboring health tissue	gastric body	chronic atrophic gastritis	3' scRNA seq	13417
