# Supplementary material for: Single-cell profiling reveals a reduced epithelial defense system, decreased immune responses and the immune regulatory roles of different fibroblast subpopulations in chronic atrophic gastritis
Source: J Transl Med. 2025 Feb 4;23:159. doi: 10.1186/s12967-025-06150-w (PMC11796052; doi:10.1186/s12967-025-06150-w)
Supplement: Supplementary file 2 — Supplementary Material 2: Additional file 2: Figure S2. Expression of classic markers in each T-cell subcluster and inferred TF activities of T-cell subclusters. (A) Bubble plot depicting the average expression levels and cellular fractions of selected stress-related heat shock marker genes in 3 defined T-cell subclusters. (B) Bubble plot depicting the average expression levels and percentages of exhaustion-related marker genes in 3 defined T-cell subclusters. (C) Bubble plot depicting the average expression levels and cellular fractions of effector function-related marker genes in 3 defined T-cell clusters. (D) Heatmap showing TF activity among different T-cell subclusters. (E) Heatmap showing TF activity among different T-cell subclusters in the CAG and control groups. CD4+ Tex: exhausted CD4+ T-cell subtype, CD8+ Tef: CD8+ T effector cell subtype, CD8+ Tsr: CD8+ T stress response. [file 12967_2025_6150_MOESM2_ESM.xlsx]

## Sheet: Table S2
Table S2 Go analysis of pathway enrichment in surface mucous cells
Cluster	ID	Description	GeneRatio	BgRatio	pvalue	p.adjust	qvalue	geneID	Count
Surface mucous cell	GO:0006805	xenobiotic metabolic process	10/165	125/18870	1.48616e-07	0.000235586	0.000213488	CYP2C18/SLC28A2/CYP2C19/CYP4F12/AKR1C1/CYP2S1/AADAC/ABCC3/CYP3A5/ALDH3A1	10
Surface mucous cell	GO:0120254	olefinic compound metabolic process	11/165	162/18870	1.8727e-07	0.000235586	0.000213488	CYP2C18/CYP2C19/PLA2G10/AKR1C2/CYP4F12/AKR1C1/CYP2S1/AKR1B10/CYP3A5/RETSAT/MGLL	11
Surface mucous cell	GO:0033559	unsaturated fatty acid metabolic process	9/165	115/18870	7.64712e-07	0.000641339	0.000581181	CYP2C18/CYP2C19/PLA2G10/AKR1C2/CYP4F12/AKR1C1/CYP2S1/ELOVL6/MGLL	9
Surface mucous cell	GO:0071466	cellular response to xenobiotic stimulus	11/165	192/18870	1.02418e-06	0.000644207	0.000583781	CYP2C18/SLC28A2/CYP2C19/CYP4F12/AKR1C1/CYP2S1/AADAC/ACER2/ABCC3/CYP3A5/ALDH3A1	11
Surface mucous cell	GO:0006690	icosanoid metabolic process	9/165	125/18870	1.54347e-06	0.000776673	0.000703822	CYP2C18/CYP2C19/PLA2G10/AKR1C2/CYP4F12/AKR1C1/CYP2S1/SYK/MGLL	9
Surface mucous cell	GO:0010669	epithelial structure maintenance	5/165	34/18870	1.09029e-05	0.00407571	0.00369341	TFF1/INAVA/MUC4/TFF2/CROCC	5
Surface mucous cell	GO:0019369	arachidonic acid metabolic process	6/165	58/18870	1.13394e-05	0.00407571	0.00369341	CYP2C18/CYP2C19/PLA2G10/CYP4F12/CYP2S1/MGLL	6
Surface mucous cell	GO:0019373	epoxygenase P450 pathway	4/165	18/18870	1.56753e-05	0.00492989	0.00446747	CYP2C18/CYP2C19/CYP4F12/CYP2S1	4
Surface mucous cell	GO:0006720	isoprenoid metabolic process	8/165	133/18870	2.23731e-05	0.00558473	0.00506088	CYP2C18/CYP2C19/AKR1C1/CYP2S1/AKR1B10/CYP3A5/RETSAT/CRPPA	8
Surface mucous cell	GO:0007586	digestion	8/165	134/18870	2.36188e-05	0.00558473	0.00506088	CAPN9/AKR1C2/AKR1C1/TFF1/INAVA/MUC4/TFF2/VDR	8
