# Supplementary material for: Single-cell profiling reveals a reduced epithelial defense system, decreased immune responses and the immune regulatory roles of different fibroblast subpopulations in chronic atrophic gastritis
Source: J Transl Med. 2025 Feb 4;23:159. doi: 10.1186/s12967-025-06150-w (PMC11796052; doi:10.1186/s12967-025-06150-w)
Supplement: Supplementary file 3 — Supplementary Material 3: Additional file 3: Figure S3. Changes in the expression of TLRs, the chemokine system and metabolic activities in macrophages. (A) Violin plot showing the differences in the gene signature scores of chemokines and Toll-like receptors between CAG and control samples. P values were calculated via the two-sided Wilcoxon test. ****, p < 0.0001. (B) Proportion of TLR-expressing C1Q+ macrophages in CAG and control samples. (C) Feature plot showing TLR expression levels in C1Q+ macrophages in CAG samples. (D) Feature plot showing the expression levels of MMPs and TIMPs in C1Q+ macrophages in CAG samples. (E) Bubble plot showing metabolic activity analysis of C1Q+ macrophages between CAG and control samples. The circle size and color darkness both represent the scaled metabolic score. The red on the bubble plot shows the top increased metabolic pathways, and the blue shows the top decreased metabolic pathways. (F)﻿ Boxplots showing the metabolic scores of nitrogen metabolism and glycerophospholipid metabolism. P values were calculated via the two-sided Wilcoxon test. ns, not significant, **, P < 0.01 and ****, P < 0.0001. (G) Feature plot showing LDLR expression levels in C1Q+ macrophages between CAG and control samples. [file 12967_2025_6150_MOESM3_ESM.xlsx]

## Sheet: Table S3
Table S3 Gene list of atrophic gastritis susceptible gene
Symbol	Name	Standardized Value
GAST	gastrin	2.76291
GIF	gastric intrinsic factor (vitamin B synthesis)	2.11339
ATP4A	ATPase, H+/K+ exchanging, alpha polypeptide	1.98761
ATP12A	ATPase, H+/K+ transporting, nongastric, alpha polypeptide	1.98343
PGC	progastricsin (pepsinogen C)	1.74415
IKBKAP	inhibitor of kappa light polypeptide gene enhancer in B-cells, kinase complex-associated protein	1.64891
CHGA	chromogranin A	1.46671
TFF2	trefoil factor 2	1.461
GHRL	ghrelin/obestatin prepropeptide	1.23646
SST	somatostatin	1.17894
PGA4	pepsinogen 4, group I (pepsinogen A)	1.17507
PGA3	pepsinogen 3, group I (pepsinogen A)	1.17507
IL1B	interleukin 1, beta	1.13628
CDX2	caudal type homeobox 2	1.11477
OR6C1	olfactory receptor, family 6, subfamily C, member 1	1.08076
MEN1	multiple endocrine neoplasia I	1.05513
ATP6V1G1	ATPase, H+ transporting, lysosomal 13kDa, V1 subunit G1	1.05471
IL1RN	interleukin 1 receptor antagonist	1.04924
PTPN11	protein tyrosine phosphatase, non-receptor type 11	1.04672
TP53	tumor protein p53	1.04672
TRAPPC2L	trafficking protein particle complex 2-like	0.960378
TFF1	trefoil factor 1	0.925452
DLK1	delta-like 1 homolog (Drosophila)	0.923387
NDUFS5	NADH dehydrogenase (ubiquinone) Fe-S protein 5, 15kDa (NADH-coenzyme Q reductase)	0.908965
RUNX3	runt-related transcription factor 3	0.900335
ATP6V1F	ATPase, H+ transporting, lysosomal 14kDa, V1 subunit F	0.887208
HDC	histidine decarboxylase	0.871643
SHH	sonic hedgehog	0.840115
PCNA	proliferating cell nuclear antigen	0.827819
CCKBR	cholecystokinin B receptor	0.807718
ARRDC4	arrestin domain containing 4	0.800333
NOXO1	NADPH oxidase organizer 1	0.793771
ODC1	ornithine decarboxylase 1	0.785165
CD79A	CD79a molecule, immunoglobulin-associated alpha	0.782707
ATP6V0B	ATPase, H+ transporting, lysosomal 21kDa, V0 subunit b	0.756971
PTGS2	prostaglandin-endoperoxide synthase 2 (prostaglandin G/H synthase and cyclooxygenase)	0.743547
HSPB7	heat shock 27kDa protein family, member 7 (cardiovascular)	0.735838
GKN1	gastrokine 1	0.72612
CXCL8	chemokine (C-X-C motif) ligand 8	0.714408
CDH1	cadherin 1, type 1, E-cadherin (epithelial)	0.683892
LIPF	lipase, gastric	0.681894
GAB1	GRB2-associated binding protein 1	0.677903
TP53I3	tumor protein p53 inducible protein 3	0.638282
CTSW	cathepsin W	0.637495
MUC1	mucin 1, cell surface associated	0.628065
ADH7	alcohol dehydrogenase 7 (class IV), mu or sigma polypeptide	0.622967
CDX1	caudal type homeobox 1	0.617094
TFF3	trefoil factor 3 (intestinal)	0.582384
MUC2	mucin 2, oligomeric mucus/gel-forming	0.578494
MET	MET proto-oncogene, receptor tyrosine kinase	0.575772
DAP3	death associated protein 3	0.570718
UFM1	ubiquitin-fold modifier 1	0.563335
SRC	SRC proto-oncogene, non-receptor tyrosine kinase	0.562169
ATP4B	ATPase, H+/K+ exchanging, beta polypeptide	0.559062
ALDH2	aldehyde dehydrogenase 2 family (mitochondrial)	0.55712
PTPN3	protein tyrosine phosphatase, non-receptor type 3	0.541605
CCK	cholecystokinin	0.540055
HRH2	histamine receptor H2	0.538118
FGF20	fibroblast growth factor 20	0.527676
PDCD6IP	programmed cell death 6 interacting protein	0.523816
CD3EAP	CD3e molecule, epsilon associated protein	0.517265
HSPD1	heat shock 60kDa protein 1 (chaperonin)	0.516494
GUCA2B	guanylate cyclase activator 2B (uroguanylin)	0.51611
RPS12	ribosomal protein S12	0.513033
GRP	gastrin-releasing peptide	0.507657
POMP	proteasome maturation protein	0.506507
MUC5B	mucin 5B, oligomeric mucus/gel-forming	0.498849
AICDA	activation-induced cytidine deaminase	0.488169
RNF7	ring finger protein 7	0.488169
DNAH8	dynein, axonemal, heavy chain 8	0.479427
NLRX1	NLR family member X1	0.476014
MUC6	mucin 6, oligomeric mucus/gel-forming	0.47374
TLR4	toll-like receptor 4	0.470711
CCT3	chaperonin containing TCP1, subunit 3 (gamma)	0.469576
NOD1	nucleotide-binding oligomerization domain containing 1	0.452208
UBIAD1	UbiA prenyltransferase domain containing 1	0.442418
LTA	lymphotoxin alpha	0.431519
FUBP1	far upstream element (FUSE) binding protein 1	0.428516
PSME1	proteasome (prosome, macropain) activator subunit 1 (PA28 alpha)	0.419142
CLCF1	cardiotrophin-like cytokine factor 1	0.413153
TEAD1	TEA domain family member 1 (SV40 transcriptional enhancer factor)	0.408292
CHGB	chromogranin B	0.393001
RFC2	replication factor C (activator 1) 2, 40kDa	0.386308
YAP1	Yes-associated protein 1	0.378143
SYP	synaptophysin	0.374438
PRAMEF10	PRAME family member 10	0.368888
MIR146A	microRNA 146a	0.354868
OR5K1	olfactory receptor, family 5, subfamily K, member 1	0.346777
FOXA3	forkhead box A3	0.336876
NDUFV2	NADH dehydrogenase (ubiquinone) flavoprotein 2, 24kDa	0.32993
MINA	MYC induced nuclear antigen	0.315003
CCRN4L	CCR4 carbon catabolite repression 4-like (S. cerevisiae)	0.311739
ABO	ABO blood group (transferase A, alpha 1-3-N-acetylgalactosaminyltransferase; transferase B, alpha 1-3-galactosyltransferase)	0.311014
GJB1	gap junction protein, beta 1, 32kDa	0.310652
MLN	motilin	0.309928
BCL2	B-cell CLL/lymphoma 2	0.30631
AIRE	autoimmune regulator	0.295851
PRG1	p53-responsive gene 1	0.295492
MBOAT4	membrane bound O-acyltransferase domain containing 4	0.29118
CAT	catalase	0.288668
RYK	receptor-like tyrosine kinase	0.285444
CTHRC1	collagen triple helix repeat containing 1	0.284371
PRKCH	protein kinase C, eta	0.282582
RAB23	RAB23, member RAS oncogene family	0.282225
EGFR	epidermal growth factor receptor	0.279724
IER3	immediate early response 3	0.278297
LGR5	leucine-rich repeat containing G protein-coupled receptor 5	0.271886
MMD	monocyte to macrophage differentiation-associated	0.27153
RER1	retention in endoplasmic reticulum sorting receptor 1	0.257358
PSCA	prostate stem cell antigen	0.255946
PAM	peptidylglycine alpha-amidating monooxygenase	0.251366
SPRY4	sprouty homolog 4 (Drosophila)	0.245046
MGST1	microsomal glutathione S-transferase 1	0.244345
SOD2	superoxide dismutase 2, mitochondrial	0.241546
CLDN18	claudin 18	0.240148
FOXJ1	forkhead box J1	0.235268
HBEGF	heparin-binding EGF-like growth factor	0.23492
PPY	pancreatic polypeptide	0.234573
NAGS	N-acetylglutamate synthase	0.230409
PPP1R13L	protein phosphatase 1, regulatory subunit 13 like	0.230409
GHSR	growth hormone secretagogue receptor	0.22937
TUBGCP4	tubulin, gamma complex associated protein 4	0.222822
NFATC3	nuclear factor of activated T-cells, cytoplasmic, calcineurin-dependent 3	0.218034
TLR2	toll-like receptor 2	0.216672
CCNC	cyclin C	0.207245
TCEA1	transcription elongation factor A (SII), 1	0.207245
TAB1	TGF-beta activated kinase 1/MAP3K7 binding protein 1	0.20658
HLA-DQA1	major histocompatibility complex, class II, DQ alpha 1	0.204923
HLA-DQA2	major histocompatibility complex, class II, DQ alpha 2	0.200006
TNF	tumor necrosis factor	0.188632
FTL	ferritin, light polypeptide	0.187719
FTH1	ferritin, heavy polypeptide 1	0.187415
SAMD11	sterile alpha motif domain containing 11	0.186811
ORM1	orosomucoid 1	0.183248
PEX10	peroxisomal biogenesis factor 10	0.181222
MAP3K7	mitogen-activated protein kinase kinase kinase 7	0.180652
NRAS	neuroblastoma RAS viral (v-ras) oncogene homolog	0.172038
THBS4	thrombospondin 4	0.171535
HSPA1L	heat shock 70kDa protein 1-like	0.170789
PIWIL1	piwi-like RNA-mediated gene silencing 1	0.168148
GSTP1	glutathione S-transferase pi 1	0.167915
TLR5	toll-like receptor 5	0.166544
NUDT10	nudix (nucleoside diphosphate linked moiety X)-type motif 10	0.166544
CARD8	caspase recruitment domain family, member 8	0.166319
STAT3	signal transducer and activator of transcription 3 (acute-phase response factor)	0.165001
GKN2	gastrokine 2	0.164571
OR10T2	olfactory receptor, family 10, subfamily T, member 2	0.164149
XRCC1	X-ray repair complementing defective repair in Chinese hamster cells 1	0.163938
NFKB2	nuclear factor of kappa light polypeptide gene enhancer in B-cells 2 (p49/p100)	0.163523
INS	insulin	0.163523
SPN	sialophorin	0.162707
EPHA2	EPH receptor A2	0.161716
SPTAN1	spectrin, alpha, non-erythrocytic 1	0.160574
PLCE1	phospholipase C, epsilon 1	0.159838
SMOX	spermine oxidase	0.157602
