# Supplementary material for: Single-cell profiling reveals a reduced epithelial defense system, decreased immune responses and the immune regulatory roles of different fibroblast subpopulations in chronic atrophic gastritis
Source: J Transl Med. 2025 Feb 4;23:159. doi: 10.1186/s12967-025-06150-w (PMC11796052; doi:10.1186/s12967-025-06150-w)
Supplement: Supplementary file 4 — Supplementary Material 4: Additional file 4: Figure S4. Gene expression of different fibroblast subpopulations and changes in the proportions of different fibroblast subpopulations between CAG and control tissues. (A) Heatmap of the top 10 genes of the cluster-defining DEGs among all fibroblasts from the control and chronic astrophic gastritis cell populations. Red on the heatmap shows the most highly upregulated genes, and blue shows the most downregulated genes. (B) Proportions of fibroblast subclusters in CAG and control samples. (C) Chemokine and cytokine molecule expression levels in different fibroblast subclusters of CAG. (D) Feature plot showing CCR5 expression in CD8+ T cells. [file 12967_2025_6150_MOESM4_ESM.xlsx]

## Sheet: Table S4
Table S4 Curated gene signatures to calculate score
T cell cytotoxicity	GZMA,GZMB,GZMH,GZMK,GZMH,GNLY,PRF1,IFNG,TNF,SERPINB1,SERPINB6,SERPINB9,CTSA,CTSB,CTSC,CTSD,CTSW,CST3,CST7,CSTB, LAMP1,LAMP3,CAPN2
T cell exhaustion	PDCD1,LAYN,HAVCR2,LAG3,CTLA4,TIGIT,TOX,VSIR,BTLA,ENTPD1
chemokine	CXCL8,CXCL12,CXCL3,CXCL12,CXCL16,CXCL1,CXCL9,CXCL10, CCL3,CCL2,CCL4,CCL8,CCL5,CCL20,CCL19,CCL14,CCL18,CXCL12,CXCL3,CXCL12,CXCL16,CXCL1,CXCL9,CXCL10
Toll-like receptor	TLR2,TLR3,TLR4,TLR5,TLR7,TLR8,TLR10
cytokine activity	CCL11,CCL8,CXCL1,TNFSF13B,CCL2,IL33,KITLG,IL7,IL34
granulocyte chemotaxis	CCL11,TNFAIP6,CCL8,CXCL1,CCL2,DPP4,SYK,IL34,MDK,SLIT2
BMP signaling	PCSK6,BMP5,WNT5A,BMPR1B,TMEM100,HIPK2,BMP2,SFRP1
Cycle	TUBA1B, H2AFZ, HMGN2, STMN1, TUBB, HMGB1, H2AFV, HMGB2, DEK, HIST1H4C, RANBP1, TUBB4B, NUCKS1, ARL6IP1, MKI67, TUBA1C, UBE2C, CKS2, LSM4, UBE2S,HIST1H1E, NUSAP1, PTTG1, CENPF, CENPX, CKS1B, LSM5, PTMA, RAD21, PCLAF, RAN, SIVA1, CDC20, DUT, H2AFX, TMEM106C, DTYMK, HIST1H1B, HIST1H1C, HNRNPA1, MCM7, NASP, NPM1, SNRPB, SNRPG, TMPO, TYMS, WDR34, CARHSP1, H1FX, HNRNPA2B1, HP1BP3, JPT1, MT2A, NCL, NMU,…
pEMT	PPIA, SLC25A5, NPM1, SNHG29, EEF1A1, PRDX1, ATP5F1B, ATP5MC2, ATP5MC3, EEF1G, LYZ, RACK1, AGR2, BTF3, EEF2, HNRNPA1, UQCRH, EEF1B2, NACA, NDUFA4, NME2, RAN, SLC25A6, C1QBP, EIF3E, TSPAN8, ARPC3, PEBP1, TXN, ADH1C, CFL1, GAS5, MGST3, NDUFAB1, NQO1, PFN1, ACTB, ANXA2, ATP5PB, B2M, CD63, COX5A, CTSE, EIF3F, ENO1, FTL, IGFBP2, IMPDH2, NDUFC2, TPI1, ATP5MC1, EIF4A1, FABP5, GPX2, H2AFZ, HINT1, HSP90AB1…
