# Supplementary material for: Single-cell profiling reveals a reduced epithelial defense system, decreased immune responses and the immune regulatory roles of different fibroblast subpopulations in chronic atrophic gastritis
Source: J Transl Med. 2025 Feb 4;23:159. doi: 10.1186/s12967-025-06150-w (PMC11796052; doi:10.1186/s12967-025-06150-w)
Supplement: Supplementary file 5 — Supplementary Material 5: Additional file 5: Figure S5. Representative CSF1-CSF1R interaction in the CAG and control tissue microenvironments. Representative mIHC image of the CSF1-CSF1R interaction. CAG tissue sections were stained with CSF1 (green), CSF1R (red), DCN (purple), and DAPI for DNA (blue). [file 12967_2025_6150_MOESM5_ESM.xlsx]

## Sheet: Table S6
Table S6 Go analysis of pathway enrichment in mast cells of chronic atrophic gastritis
Cluster	ID	Description	GeneRatio	BgRatio	pvalue	p.adjust	qvalue	geneID	Count
chronic atrophic gastritis	GO:0031668	cellular response to extracellular stimulus	13/181	281/18870	3.34467e-06	0.0023003	0.00197247	HNRNPA1/FOXO3/DEPDC5/LYN/JMY/SESN3/MAPK1/MTMR3/CREBBP/YWHAZ/ADNP/NR4A2/SIRT1	13
chronic atrophic gastritis	GO:0071496	cellular response to external stimulus	14/181	346/18870	6.56757e-06	0.00361348	0.00309851	HNRNPA1/FOXO3/DEPDC5/LYN/JMY/SESN3/MAPK1/SLC9A1/MTMR3/CREBBP/YWHAZ/ADNP/NR4A2/SIRT1	14
chronic atrophic gastritis	GO:0032006	regulation of TOR signaling	9/181	147/18870	1.24545e-05	0.00489462	0.00419708	DEPDC5/CUL3/SESN3/USP9X/WAC/YWHAZ/SIK3/USP7/SIRT1	9
chronic atrophic gastritis	GO:0062208	positive regulation of pattern recognition receptor signaling pathway	5/181	64/18870	0.000370575	0.0268277	0.0230044	PELI1/ANKRD17/PUM1/MFHAS1/HSPA1B	5
chronic atrophic gastritis	GO:0030099	myeloid cell differentiation	12/181	430/18870	0.000937261	0.0415872	0.0356605	IL1RL1/ABI1/FOXO3/LYN/CNOT4/ARID4A/MFHAS1/HSPA1B/CBFB/ACVR2A/CDC73/SIRT1	12
chronic atrophic gastritis	GO:0002764	immune response-regulating signaling pathway	13/181	500/18870	0.00110457	0.0460407	0.0394793	LYN/SPPL3/PELI1/TRAF3/ANKRD17/PUM1/MAPK1/CREBBP/MFHAS1/VAV3/HSPA1B/FER/WNK1	13
