# Supplementary material for: Single-cell profiling reveals a reduced epithelial defense system, decreased immune responses and the immune regulatory roles of different fibroblast subpopulations in chronic atrophic gastritis
Source: J Transl Med. 2025 Feb 4;23:159. doi: 10.1186/s12967-025-06150-w (PMC11796052; doi:10.1186/s12967-025-06150-w)
Supplement: Supplementary file 6 — Supplementary Material 6: Additional file 6: Table S1. Sample information. [file 12967_2025_6150_MOESM6_ESM.xlsx]

## Sheet: Table S5
Table S5 Go analysis of pathway enrichment in myeloid cells between chronic atrophic gastritis and control tissue
Cluster	ID	Description	GeneRatio	BgRatio	pvalue	p.adjust	qvalue	geneID	Count
control	GO:0006935	chemotaxis	27/172	468/18870	1.87932e-14	3.09134e-11	2.32071e-11	TREM2/HGF/S100A9/SEMA6B/FPR1/CXCL3/S100A8/VEGFA/CCL2/ADGRE2/CCL8/NRP1/FPR3/PTAFR/CXCL12/ITGA9/FLT1/NRP2/MTUS1/UNC5C/ITGAV/TRPM2/THBS1/CMKLR1/HBEGF/TIAM1/CXCL2	27
control	GO:0042330	taxis	27/172	470/18870	2.08382e-14	3.09134e-11	2.32071e-11	TREM2/HGF/S100A9/SEMA6B/FPR1/CXCL3/S100A8/VEGFA/CCL2/ADGRE2/CCL8/NRP1/FPR3/PTAFR/CXCL12/ITGA9/FLT1/NRP2/MTUS1/UNC5C/ITGAV/TRPM2/THBS1/CMKLR1/HBEGF/TIAM1/CXCL2	27
control	GO:0043277	apoptotic cell clearance	10/172	48/18870	1.47611e-11	1.45988e-08	1.09595e-08	TREM2/FCN1/CD36/C3/CCL2/AXL/ITGAV/THBS1/LRP1/MERTK	10
control	GO:0060326	cell chemotaxis	19/172	325/18870	1.46421e-10	1.08607e-07	8.15331e-08	HGF/S100A9/CXCL3/S100A8/VEGFA/CCL2/ADGRE2/CCL8/NRP1/CXCL12/ITGA9/FLT1/MTUS1/TRPM2/THBS1/CMKLR1/HBEGF/TIAM1/CXCL2	19
control	GO:0006909	phagocytosis	15/172	237/18870	4.75494e-09	2.6757e-06	2.00868e-06	TREM2/FCGR1A/CD93/P2RX7/FCN1/MSR1/LDLR/CD36/C3/CCL2/AXL/ITGAV/THBS1/LRP1/MERTK	15
control	GO:0030595	leukocyte chemotaxis	15/172	240/18870	5.64092e-09	2.6757e-06	2.00868e-06	S100A9/CXCL3/S100A8/VEGFA/CCL2/ADGRE2/CCL8/CXCL12/ITGA9/FLT1/MTUS1/TRPM2/THBS1/CMKLR1/CXCL2	15
control	GO:0097529	myeloid leukocyte migration	15/172	242/18870	6.31273e-09	2.6757e-06	2.00868e-06	TREM2/S100A9/CXCL3/S100A8/VEGFA/CCL2/ADGRE2/CCL8/CXCL12/ITGA9/FLT1/MTUS1/THBS1/CMKLR1/CXCL2	15
control	GO:0032496	response to lipopolysaccharide	17/172	348/18870	2.10107e-08	7.79235e-06	5.84983e-06	TREM2/S100A9/TRIB1/CXCL3/P2RX7/CD36/S100A8/CCL2/LILRB2/SASH1/ADAM9/AXL/PTAFR/TNIP3/IRAK2/GBP2/CXCL2	17
control	GO:0071219	cellular response to molecule of bacterial origin	14/172	239/18870	4.19796e-08	1.38393e-05	1.03893e-05	TREM2/TRIB1/CXCL3/CD36/CCL2/LILRB2/SASH1/ADAM9/AXL/PTAFR/TNIP3/IRAK2/GBP2/CXCL2	14
control	GO:0002237	response to molecule of bacterial origin	17/172	369/18870	4.93606e-08	1.46453e-05	1.09944e-05	TREM2/S100A9/TRIB1/CXCL3/P2RX7/CD36/S100A8/CCL2/LILRB2/SASH1/ADAM9/AXL/PTAFR/TNIP3/IRAK2/GBP2/CXCL2	17
control	GO:0040013	negative regulation of locomotion	18/172	423/18870	6.51264e-08	1.75664e-05	1.31873e-05	TRIB1/SEMA6B/ENG/PTPRM/CCL2/STARD13/ARPIN/NRP1/PPARG/PRKG1/SPRED1/CXCL12/VASH1/MITF/GHRL/THBS1/TIMP1/LRP1	18
control	GO:0050900	leukocyte migration	17/172	396/18870	1.361e-07	3.36507e-05	2.5262e-05	TREM2/S100A9/CXCL3/S100A8/VEGFA/CCL2/ADGRE2/CCL8/PTAFR/CXCL12/ITGA9/FLT1/MTUS1/TRPM2/THBS1/CMKLR1/CXCL2	17
control	GO:0071216	cellular response to biotic stimulus	14/172	265/18870	1.50965e-07	3.40213e-05	2.55403e-05	TREM2/TRIB1/CXCL3/CD36/CCL2/LILRB2/SASH1/ADAM9/AXL/PTAFR/TNIP3/IRAK2/GBP2/CXCL2	14
control	GO:0071222	cellular response to lipopolysaccharide	13/172	226/18870	1.60532e-07	3.40213e-05	2.55403e-05	TRIB1/CXCL3/CD36/CCL2/LILRB2/SASH1/ADAM9/AXL/PTAFR/TNIP3/IRAK2/GBP2/CXCL2	13
control	GO:0071621	granulocyte chemotaxis	10/172	130/18870	3.16454e-07	6.25946e-05	4.69907e-05	S100A9/CXCL3/S100A8/CCL2/ADGRE2/CCL8/ITGA9/THBS1/CMKLR1/CXCL2	10
chronic atrophic gastritis	GO:0030595	leukocyte chemotaxis	11/180	240/18870	2.0029e-05	0.00120508	0.00111155	CNR2/STAP1/CXCR5/GPR18/RIPOR2/SLAMF1/PTK2/RAC2/CCR6/CORO1A/SWAP70	11
chronic atrophic gastritis	GO:0050900	leukocyte migration	13/180	396/18870	0.000114395	0.00476498	0.00439516	CNR2/STAP1/CXCR5/GPR18/RIPOR2/SLAMF1/PTK2/RAC2/CCR6/SELL/CD47/CORO1A/SWAP70	13
chronic atrophic gastritis	GO:0060326	cell chemotaxis	11/180	325/18870	0.000297838	0.0113178	0.0104394	CNR2/STAP1/CXCR5/GPR18/RIPOR2/SLAMF1/PTK2/RAC2/CCR6/CORO1A/SWAP70	11
